# Supplementary material for: Non-Contact Infrared Thermometers and Thermal Scanners for Human Body Temperature Monitoring: A Systematic Review
Source: Sensors (Basel). 2023 Aug 26;23(17):7439. doi: 10.3390/s23177439 (PMC10490756; doi:10.3390/s23177439)
Supplement: Supplementary file 1 [file sensors-23-07439-s001.zip]

Archive with 2 entries (2 files):
- Supplementary Table S1-NCIT.xls
- Supplementary Table S2-IRT.xls
