# Supplementary material for: Non-Contact Infrared Thermometers and Thermal Scanners for Human Body Temperature Monitoring: A Systematic Review
Source: Sensors (Basel). 2023 Aug 26;23(17):7439. doi: 10.3390/s23177439 (PMC10490756; doi:10.3390/s23177439)
Supplement: Supplementary file 1 [file sensors-23-07439-s001.zip › Supplementary Table S1-NCIT.xls]

## Sheet: NCIT Table
Patient Selection (L:Low; U: Unknown; H: High	Index Test	Reference Standard	Flow and Timing	Overall Risk of Bias	Applicability Concerns	Year	Author	Scenario	Tool brand	Measurement Location	Measurement distance	Group size	Age(years)	Male	Female	Ambient temperature(°C)	Reference results distribution(°C)	Reference temperature	Reference tool	Correlation coefficient	Mean Absolute Error(MAE)(°C)	Mean Difference(MD) /Bias(°C)	standard deviation(SD) (°C)	Reference cut-off temperature (°C)	NCIT cut-off temperature	sensitivity	specificity	Area under curve(AUC)	positive prediction value (PPV)	negative predictive value(NPV)
L	L	L	L	L	L	2012	Teran, C. G. [1]	hospital	Thermofocus, model 01500, TECNIMED, Varese, Italy	forehead		434	14.6 ± 10.7 months	208	226	24 to 28	37.9 ± 0.9	rectal	rectal glass mercury thermometer	0.952		0.029	0.01	38		0.97	0.97		0.952	0.981
H	L	L	L	H	H	2013	Basak, Tulay [2]	room	Thermosense	forehead	5cm	452	19.66 ± 0.94	203	249		36.22 ± 0.10	oral	chemical dot thermometer	0.328		-0.49	0.41
																		tympanic	tympanic thermometer	0.805		-0.57	0.35
U	L	L	L	U	U	2011	Chiappini, Elena [3]	hospital	Thermofocus	forehead		251	range 3.0 to 8.6	127	124	24.15 ± 1.81	37.18 ± 0.96	axillary	mercury-in-glass thermometer	0.914		0.07	0.35	38		0.887	0.899		0.7	0.97
U	L	L	L	U	U	2008	Williams, E. M. [4]	room	Raytek, Raynger MX	facial skin		169	25 ± 8 (range 18 to 54)			20 to 22	36.7 ± 0.5	tympanic	tympanic thermometer			-2.5 to 2.7°C
U	U	H	U	H	H	2020	Costanzo, Sandra [5]	room		forehead		individual				29.17 ± 3.04 (range 24 to 34)	36.47± 0.202				0.173	-0.1667	0.1647
H	L	L	L	H	H	2022	Kameda, Norihiro [6]	hospital	TM-1621; A&D Medical	forehead		65	66.8 ± 6.4 (range 50 to 80)	65	0	24	36.6 ± 0.1	skin (core temperature)	zero-heat-flux cutaneous thermometer	0.8		-0.18	0.22
L	L	L	L	L	L	2021	Erdem, Nurettin [7]	hospital		forehead		151	7.95±4.48 (range 2 to 18)	81	70	24	37.81±1.2	axillary	mercury-in-glass thermometer					38		0.69	1		1	0.93
L	L	L	L	L	L	2017	Hakan, Nilay [8]	hospital	ThermoFlash® LX-26	temporal	10cm	927	10.73±16.32 (range 0.01 to 82)	358	569		37.1±0.5	rectal	rectal thermometer			-0.03	0.45	38		0.485	0.995		0.889	0.963
																	37.4±0.9	tympanic	tympanic thermometer			0.14	0.596
																	36.5±0.7	axillary	axillary thermometer			0.59	0.49
																	36.4±0.5	oral	oral thermometer			0.33	0.469
L	L	L	L	L	L	2018	Franconi, Ilaria [9]	hospital	Hartmann Thermoval Duo Scan (Model 925082; Hartmann, Germany)	forehead		205	4.89 ± 3.86 (range 0 to 14)	110	95		37.52±1.09	axillary	digital axillary thermometer			-0.41	0.81
L	L	L	L	L	L	2020	Huang, Fanyu [10]	hospital	HYLOGY MD-H26	forehead	5cm	26	48.6 ± 17.5	14	12	25	37.84±1.02	axillary	mercury-free thermometer	0.47		−1.1892	0.9049
L	L	L	L	L	L	2022	Lai, Fan [11]	hospital	JXB-178	neck	5cm	1860 in total, 1304 children	28.56 ± 7.25(adult),3.45 ± 2.85(children)	683	1177	22.5±4.09 (range 9 to 32)	37.10±0.92	axillary	mercury axillary thermometer					37.3	36.65	0.956	0.623	0.922
										temporal															36.45	0.961	0.617	0.911
										forehead															36.35	0.968	0.398	0.893
										wrist															36.15	0.95	0.343	0.824
L	L	L	L	L	L	2021	Pana, Bogdan C. [12]	hospital		skin	1 to 5cm	5231	53.97±17.95(range 0.5 to 91)	2772	2459										37.3	0.0943	0.9915
L	L	L	L	L	L	2022	Lai, Fan [13]	hospital	JXB-178	neck	5cm	904 in total, 669 children	29.63±6.30(adult),3.71±3.25(children)	390	514	19.8±3.72 (range 14 to 29)	37.33±0.97	axillary	mercury axillary thermometer					37.3	37.35	0.866	0.846	0.92
										temporal															36.65	0.818	0.852	0.912
										forehead															36.65	0.788	0.836	0.89
										wrist															36.75	0.628	0.87	0.827
L	L	L	L	L	L	2002	Kocoglu, H [14]	hospital	Braun ThermoScan IRT	tympanic		110	7.7±2.2(range 5 to 10)	66	44		38.18±1	rectal	mercury thermometer			0.55	0.4
H	L	L	L	H	H	2019	Moran-Navarro, Ricardo [15]	room, rest	Medisana, Germany	forehead	5cm	12	25±3.9	12	0	20.1 ± 0.3	36.7±0.8	core(gastrointestinal)	ingestible sensor			-0.1	0.89
								room, exercise, no sweat,no wind									38.3±0.9					0.1	1.22
								room, exercise, no sweat,wind									38.3±0.9					-1.4	1.09
								room, exercise, sweat,no wind									38.3±0.9					0.1	1.147
								room, exercise, sweat,wind									38.3±0.9					-1.9	1.045
								room, rest	Tecnimed, Italy	forehead	6cm						36.7±0.8					0.3	0.95
								room, exercise, no sweat,no wind									38.3±0.9					0.2	1.02
								room, exercise, no sweat,wind									38.3±0.9					-1.2	0.99
								room, exercise, sweat,no wind									38.3±0.9					0.3	0.99
								room, exercise, sweat,wind									38.3±0.9					-1.6	1.02
L	L	L	L	L	L	2022	Kim, Yeon-M [16]	hospital	Hubdic Thermofinder S2, HFS-710, Gyeonggi-do, Korea	forehead	2 to 3 cm	255	9.05 ± 5.39	140	115	25 to 27	37.39 ± 0.66	tympanic	infrared tympanic thermometer	0.87		-0.15	0.295	38		0.81	0.98	0.95	0.9	0.96
U	H	L	U	H	H	2017	Ray, Partha Pratim [17]	room	MLX90614	forehead	1.5 to 30 cm	37	38± 10.89	18	19		36.3±0.056	forehead(core)	CoreTemp CM-210, core temperature sensor			-0.7
H	L	L	U	H	H	2022	Ajcevic, Milos [18]	hospital	HG01，Comelit	forehead	10cm	30	71.9 ± 18.9(range 22 to 97)	24	6			tympanic	infrared tympanic thermometer, TEGENIUS3，Tyco Healthcare	0.74		-0.14	0.34
H	U	L	U	H	U	2021	Goh, Nicholas Wei-Jie [19]	room	MLX90614	forehead	2 to 4 cm	5	>21			20 to 22	36.34±0.375	oral	digital thermometer,MC-343F				0.3
L	L	L	L	L	L	2021	Rinanto, Noorman [20]	room	MX90614	forehead	2 to 30 cm	10						axillary	MT 16C2 digital thermometer		0.1		0.03
									TD-1242												0.48		0.17
L	L	L	L	L	L	2022	Mah, Aaron James [21]	room	SCT01	forehead	2 to 5cm	30	28.3 ± 9.4	14	16	23		oral	oral temperature sensor, Welch-Allyn			0.429	0.359
									FDIR-V16													0.237	0.315
									70121													-0.184	0.283
L	L	L	L	L	L	2021	Stacey J. L. Sullivan [22]	hospital	NCIT1,brand unknown	forehead	0.5 inches to 6 inches	1113		445	668	range 20.2 to 29.3		oral	Welch Allyn oral thermometer (SureTemp Plus 690, Welch Allyn, San Diego, CA)			-0.23	0.46
									NCIT2,brand unknown													-0.22	0.43
									NCIT3,brand unknown													0.15	0.42
									NCIT4,brand unknown													-0.32	0.61
									NCIT5,brand unknown													-0.87	0.53
									NCIT6,brand unknown													0.21	0.48
L	L	L	L	L	L	2022	Chakrapani Mahabala [23]	hospital	Accu DIGIT F1- BPL (India)	sublingual (oral)	1cm	35	32.8 ± 11.57				37.54±0.93	tympanic	T-clinic TherCom cartable device (Manufacturer: Innovatec Sensing and Communication, Alicante, Spain. Model No:SN 58021315)	0.86		-0.21	0.48	38		0.9	0.9	0.96
L	L	L	L	L	L	2020	Srinivasan Thiagarajan [24]	hospital	Equinox Meditech Private Limited, New Delhi	forehead	0.5 to 1cm	250	range 1st day of life to 12 month of age				37.6±2.49	axillary	mercury-inglass thermometer			-0.016
L	L	L	L	L	L	2005	Daniel K. Ng [25]	hospital	Standard ST 8812 (Standard InstrumentsCo., Hong Kong SAR, China)	forehead	5cm	567	range 1 month to 18 years	335	232	26	range 36.0 to 41.5	tympanic	infrared thermometer (FirstTempHGenius, Intelligent Medical Systems Inc.,Carlsbad, California)			-2.34	1.06	38	35.1	0.8943	0.7537	0.868	0.3374	0.9807
L	L	L	L	L	L	2016	Hurşit Apa [26]	hospital	ThermoFlash LX-26, Visiomed SAS France, Paris/France	umbilical	1.5cm	100	56.3±50.2 months(range 1 to 168 months)	53	47	range 24 to26	36.8±1.03	axillary	axillary digital thermometer (Microlife MT 3001, Microlife AG Swiss Corporation, Widnau/ Switzerland)	0.78		-0.47	0.65	38		0.711	0.958	0.93
U	H	H	L	H	H	1992	C. Hershler [27]	room	FirstTemp@ (Intelligent Medi- cal Systems Inc., 6339 Paseo de Lago, Carlsbad, CA 92009, USA, or Pennco, 6 South Hill Park, London NW3 2SB, UK)	skin	1 to 3 cm	5	range 29 to 39 years	5	0		range 27.3 to 34.5	skin	thermocouple contact sensor(Thermalert TH-5)	0.937		0.04	0.05
L	L	L	L	L	L	2020	Gail Hayward [28]	hospital	Thermofocus	forehead		401	median 1.6	203	198			axillary	digital axillary thermometer, Welch Allyn SureTemp			-0.14	0.729	38		0.293	0.969		0.522	0.923
									Firhealth													-0.16	0.704			0.049	0.989		0.333	0.901
H	L	H	L	H	H	2015	Aaron J E Bach [29]	room,rest	VisioFocus 06400 Infrared Thermometer, Tecnimed Inc., Varese, Italy	skin	60mm	30	25.0±2.9	30	0	24.3 ± 2.5		skin	two conductive devices (thermistors, iButtons)((EU-UU-VL5–0 Thermistors, Grant Instruments, Cambridge, UK; and DS1922L-F50 iButtons, Maxim Intergrated, Sunnyvale, California, USA))			0.34	0.224
								room,exercise														-0.44	0.6275
H	L	H	L	H	H	2007	Michael J Buono [30]	environmental chamber,rest	Extech Instruments	skin	1 cm	6	25 ± 3	0	6	15,25,and 35		skin	YSI (series 400) contact thermistors	0.95
								environmental chamber,exercise												0.98
U	L	H	L	H	H	2009	N Ruopsa [31]	room	Raytek PhotoTemp MX6，Total Temperature Instrumentation Inc.，Williston，USA	middle finger skin	30cm ± 3 cm	38				>31.5℃		middle finger skin	wired thermometer, Datex-Engstrom, Helsinki, Finland			-0.06
																<31.5℃						-1.01
L	L	L	L	L	L	2023	Thomas Holder [32]	room	the JXB-182 Infrared Forehead Thermometer (IR gun) (Berrcom, China); the FLIR C3 Thermal Camera (IR camera) (FLIR, USA).	face	3cm	119	range 20 to 59	50	69	20	36.9 ±0.37	skin (core temperature)	SpotOn (3M, USA)			-0.19	0.398
											6cm											-0.35	0.403
											9cm											-0.51	0.429
L	L	L	L	L	L	2016	Sara Sollai [33]	hospital	Thermofocus, model 0800; Tecnimed, Varese, Italy	forehead		119 healthy newborns	Mean gestational age:39 weeks + 6 days	64	55			axillary	SANITAS Hans Dislage GmbH			0.12	0.444
												70 preterm newborns	Mean gestational age:27 weeks + 3 days	28	42			axillary				0.1	0.346
												119 healthy newborns	Mean gestational age:39 weeks + 6 days	64	55			tympanic	Braun ThermoScan PRO 4000			0.02	0.388
												70 preterm newborns	Mean gestational age:27 weeks + 3 days	28	42			tympanic				0.14	0.276

## Sheet: Reference
[1]	Teran, C.G.; Torrez-Llanos, J.; Teran-Miranda, T.E.; Balderrama, C.; Shah, N.S.; Villarroel, P. Clinical accuracy of a non-contact infrared skin thermometer in paediatric practice. Child Care Health Dev 2012, 38, 471-476, doi:10.1111/j.1365-2214.2011.01264.x.
[2]	Basak, T.; Aciksoz, S.; Tosun, B.; Akyuz, A.; Acikel, C. Comparison of three different thermometers in evaluating the body temperature of healthy young adult individuals. Int J Nurs Pract 2013, 19, 471-478, doi:10.1111/ijn.12097.
[3]	Chiappini, E.; Sollai, S.; Longhi, R.; Morandini, L.; Laghi, A.; Osio, C.E.; Persiani, M.; Lonati, S.; Picchi, R.; Bonsignori, F.; et al. Performance of non-contact infrared thermometer for detecting febrile children in hospital and ambulatory settings. J Clin Nurs 2011, 20, 1311-1318, doi:10.1111/j.1365-2702.2010.03565.x.
[4]	Williams, E.M.; Heusch, A.I.; McCarthy, P.W. Thermal screening of facial skin arterial hot spots using non-contact infrared radiometry. Physiol Meas 2008, 29, 341-348, doi:10.1088/0967-3334/29/3/005.
[5]	Costanzo, S.; Flores, A. A Non-Contact Integrated Body-Ambient Temperature Sensors Platform to Contrast COVID-19. Electronics 2020, 9, doi:10.3390/electronics9101658.
[6]	Kameda, N. Clinical accuracy of non-contact forehead infrared thermometer and infrared tympanic thermometer in postoperative adult patients: A comparative study. J Perioper Pract 2022, 32, 142-148, doi:10.1177/17504589211022314.
[7]	Erdem, N.; Demirdag, T.B.; Tezer, H.; Cura-Yayla, B.C.; Baran-Aksakal, F.N.; Tapisiz, A.; Derinoz, O.; Okur, A.; Pinarli, F.G.; Kocak, U.; et al. The comparison and diagnostic accuracy of different types of thermometers. Turk J Pediatr 2021, 63, 434-442, doi:10.24953/turkjped.2021.03.010.
[8]	Hakan, N.; Okumuş, N.; Aydın, M.; Küçüközkan, T.; Tuygun, N.; Zenciroğlu, A. The comparison of temporal temperature measurement method by non-contact infrared thermometer with other body temperature measurement methods. Journal of Dr Behcet Uz Children s Hospital 2017, doi:10.5222/buchd.2017.141.
[9]	Franconi, I.; La Cerra, C.; Marucci, A.R.; Petrucci, C.; Lancia, L. Digital Axillary and Non-Contact Infrared Thermometers for Children. Clin Nurs Res 2018, 27, 180-190, doi:10.1177/1054773816676538.
[10]	Huang, F.; Magnin, C.; Brouqui, P. Ingestible sensors correlate closely with peripheral temperature measurements in febrile patients. J Infect 2020, 80, 161-166, doi:10.1016/j.jinf.2019.11.003.
[11]	Lai, F.; Li, X.; Liu, T.; Wang, X.; Wang, Q.; Chen, S.; Wei, S.; Xiong, Y.; Hou, Q.; Zeng, X.; et al. Optimal diagnostic fever thresholds using non-contact infrared thermometers under COVID-19. Front Public Health 2022, 10, 985553, doi:10.3389/fpubh.2022.985553.
[12]	Pana, B.C.; Lopes, H.; Furtunescu, F.; Franco, D.; Rapcea, A.; Stanca, M.; Tanase, A.; Colita, A. Real-World Evidence: The Low Validity of Temperature Screening for COVID-19 Triage. Front Public Health 2021, 9, 672698, doi:10.3389/fpubh.2021.672698.
[13]	Lai, F.; Li, X.; Wang, Q.; Luo, Y.; Wang, X.; Huang, X.; Zhang, J.; Peng, J.; Wang, Q.; Fan, L.; et al. Reliability of Non-Contact Infrared Thermometers for Fever Screening Under COVID-19. Risk Manag Healthc Policy 2022, 15, 447-456, doi:10.2147/RMHP.S357567.
[14]	Kocoglu, H.; Goksu, S.; Isik, M.; Akturk, Z.; Bayazit, Y.A. Infrared tympanic thermometer can accurately measure the body temperature in children in an emergency room setting. Int J Pediatr Otorhinolaryngol 2002, 65, 39-43, doi:10.1016/s0165-5876(02)00129-5.
[15]	Moran-Navarro, R.; Courel-Ibanez, J.; Martinez-Cava, A.; Conesa-Ros, E.; Sanchez-Pay, A.; Mora-Rodriguez, R.; Pallares, J.G. Validity of Skin, Oral and Tympanic Temperatures During Exercise in the Heat: Effects of Wind and Sweat. Ann Biomed Eng 2019, 47, 317-331, doi:10.1007/s10439-018-02115-x.
[16]	Kim, Y.M.; Jang, M.R.; Moon, J.R.; Park, G.; An, Y.J.; Seo, J.M. Clinical Accuracy of Non-Contact Forehead Infrared Thermometer Measurement in Children: An Observational Study. Children (Basel) 2022, 9, doi:10.3390/children9091389.
[17]	Ray, P.P. An IR Sensor Based Smart System to Approximate Core Body Temperature. J Med Syst 2017, 41, 123, doi:10.1007/s10916-017-0770-z.
[18]	Ajcevic, M.; Buoite Stella, A.; Furlanis, G.; Caruso, P.; Naccarato, M.; Accardo, A.; Manganotti, P. A Novel Non-Invasive Thermometer for Continuous Core Body Temperature: Comparison with Tympanic Temperature in an Acute Stroke Clinical Setting. Sensors (Basel) 2022, 22, doi:10.3390/s22134760.
[19]	Goh, N.W.; Poh, J.J.; Yeo, J.Y.; Aw, B.J.; Lai, S.C.; Cheng, J.J.W.; Tan, C.Y.L.; Gan, S.K. Design and Development of a Low Cost, Non-Contact Infrared Thermometer with Range Compensation. Sensors (Basel) 2021, 21, doi:10.3390/s21113817.
[20]	Rinanto, N.; Kuo, C.-H. PCA-ANN Contactless Multimodality Sensors for Body Temperature Estimation. IEEE Transactions on Instrumentation and Measurement 2021, 70, 1-16, doi:10.1109/tim.2021.3112778.
[21]	Mah, A.J.; Ghazi Zadeh, L.; Khoshnam Tehrani, M.; Askari, S.; Gandjbakhche, A.H.; Shadgan, B. Studying the Accuracy and Function of Different Thermometry Techniques for Measuring Body Temperature. Biology (Basel) 2021, 10, doi:10.3390/biology10121327.
[22]	Sullivan, S.J.L.; Rinaldi, J.E.; Hariharan, P.; Casamento, J.P.; Baek, S.; Seay, N.; Vesnovsky, O.; Topoleski, L.D.T. Clinical evaluation of non-contact infrared thermometers. Sci Rep 2021, 11, 22079, doi:10.1038/s41598-021-99300-1.
[23]	Mahabala, C.; Dakappa, P.H.; Gupta, A.R. A novel method for measuring sublingual temperature using conventional non-contact forehead thermometer. F1000Res 2022, 11, 13, doi:10.12688/f1000research.74876.3.
[24]	Thiagarajan, S.; Balaji, R.; Pothapregada, S. Non-Contact Infrared Thermometry in Febrile Infants. Indian Pediatrics. 2020, 57, 857–858.
[25]	Ng, D.K.; Chan, C.H.; Lee, R.S.; Leung, L.C. Non-contact infrared thermometry temperature measurement for screening fever in children. Ann Trop Paediatr 2005, 25, 267-275, doi:10.1179/146532805X72412.
[26]	Apa, H.; Gozmen, S.; Keskin-Gozmen, S.; Aslan, F.; Bayram, N.; Devrim, I. Clinical accuracy of non-contact infrared thermometer from umbilical region in children: A new side. Turk J Pediatr 2016, 58, 180-186, doi:10.24953/turkjped.2016.02.009.
[27]	Hershler, C.; Conine, T.A.; Nunn, A.; Hannay, M. Assessment of an infra-red non-contact sensor for routine skin temperature monitoring: a preliminary study. J Med Eng Technol 1992, 16, 117-122, doi:10.3109/03091909209021973.
[28]	Hayward, G.; Verbakel, J.Y.; Ismail, F.A.; Edwards, G.; Wang, K.; Fleming, S.; Holtman, G.A.; Glogowska, M.; Morris, E.; Curtis, K.; et al. Non-contact infrared versus axillary and tympanic thermometers in children attending primary care: a mixed-methods study of accuracy and acceptability. Br J Gen Pract 2020, 70, e236-e244, doi:10.3399/bjgp20X708845.
[29]	Bach, A.J.; Stewart, I.B.; Disher, A.E.; Costello, J.T. A comparison between conductive and infrared devices for measuring mean skin temperature at rest, during exercise in the heat, and recovery. PLoS One 2015, 10, e0117907, doi:10.1371/journal.pone.0117907.
[30]	Buono, M.J.; Jechort, A.; Marques, R.; Smith, C.; Welch, J. Comparison of infrared versus contact thermometry for measuring skin temperature during exercise in the heat. Physiol Meas 2007, 28, 855-859, doi:10.1088/0967-3334/28/8/008.
[31]	Ruopsa, N.; Kujala, S.; Kaarela, O.; Ohtonen, P.; Ryhanen, J. Wireless infrared thermometer in the follow-up of finger temperatures. J Hand Surg Eur Vol 2009, 34, 526-529, doi:10.1177/1753193409102456.
[32]	Holder, T.; Hooper, F.S.W.; Yates, D.; Tse, Z.; Patil, S.; Moussa, A.; Batten, L.; Radhakrishnan, V.; Allison, M.; Hewitt, C.; et al. Clinical accuracy of infrared temperature measurement devices: a comparison against non-invasive core-body temperature. Clin Med (Lond) 2023, 23, 157-163, doi:10.7861/clinmed.2022-0252.
[33]	Sollai, S.; Dani, C.; Berti, E.; Fancelli, C.; Galli, L.; de Martino, M.; Chiappini, E. Performance of a non-contact infrared thermometer in healthy newborns. BMJ Open 2016, 6, e008695, doi:10.1136/bmjopen-2015-008695.
