# Supplementary material for: Non-Contact Infrared Thermometers and Thermal Scanners for Human Body Temperature Monitoring: A Systematic Review
Source: Sensors (Basel). 2023 Aug 26;23(17):7439. doi: 10.3390/s23177439 (PMC10490756; doi:10.3390/s23177439)
Supplement: Supplementary file 1 [file sensors-23-07439-s001.zip › Supplementary Table S2-IRT.xls]

## Sheet: IRT Table
Patient Selection (L:Low; U: Unknown; H: High	Index Test	Reference Standard	Flow and Timing	Overall Risk of Bias	Applicability Concerns	Year	Author	Scenario	Tool brand	Measurement Location	Measurement distance	Group size	Age(years)	Male	Female	Ambient temperature(°C)	Reference results distribution(°C)	Reference temperature	Reference tool	Correlation coefficient	Mean Absolute Error(MAE)(°C)	Mean Difference(MD) /Bias(°C)	standard deviation(SD) (°C)	Reference cut-off temperature (°C)	sensitivity	specificity	Area under curve(AUC)	positive prediction value (PPV)	negative predictive value(NPV)
L	U	U	U	U	U	2010	Matsui, Takemi [1]	hospital	NEC SANEI， IS7800, Tokyo	face	200cm	57 patients + 35 normal subjects	26(range 20 to 35)(normal)/25(range 19 to 40)(influenza)	49(influ)/30(normal)	8(flu)/5		37.0±0.6(range 35.7 to 38.3)/36.6 ± 0.3(range 35.5 to 36.9)	axillary							0.88	0.89		0.93	0.82
U	L	L	L	U	U	2022	Svantner, Michal [2]	room	FLIR Lepton	eye	230cm	50 to 100	range 18 to 65			20 to 30	36.16 ± 0.38	axillary	armpit thermometer(electronic thermometers Microlife MT850)			0.01	0.4	36.5	0.7	0.69	0.72
L	L	L	L	U	U	2022	Unursaikhan, Batbayar [3]	hospital	FLIR Lepton 2.5	face	40 cm	154(covid) +147(healthy)	44.8±14.8 months (covid)/44.7±14.1 months(healthy)	87(covid)+70(healthy)	67(covid)+77(healthy)		36.41±0.20(covid)/36.37±0.22(healthy)	axillary	mercury thermometer			0	0.2
L	L	L	L	L	L	2022	Wang, Quanzeng [4]	room	A325sc, FLIR Systems Inc., Nashua, NH, USA	face		1020	>18	606	414	20 to 29		oral	oral thermometer(SureTemp Plus 690)	0.78		-0.03	0.29		0.88	0.89	0.97
H	H	L	L	H	H	2014	James, C. A. [5]	room,rest	FLIR e40BX（Flir tools，Oregon，US）	skin	1m	14	38±11	14	0	31.9±1	35.25± 0.56	skin	hard-wired thermistor system (HW)	0.45		-0.87
																				0.45		-1.92
U	U	L	U	U	U	2020	Negishi, Toshiaki [6]	room	FLIR A315	face	1m	22(healthy)+41(flu)	23.4(healthy)/45.0(flu)					axillary	clinical thermometer (TERUMO electric thermometer C230, TERUMO Co., Tokyo, Japan)	0.71		1.055	0.77
L	U	L	H	H	H	2017	Sun, Guanghao [7]	quarantine stations at airport	Infra-eye 2000 DM-IN2000-05, Fujitsu Tokki Systems Limited, Japan	face	2 m	617289 (391 febrile)					37.8	axillary	digital thermometer（Thermo Digital Thermometer C202，Terumo Corp.）	0.6		2.7
H	L	L	L	H	L	2016	Fernandes, Alex Andrade [8]	room, 15 min before exercise	FLIR® ， T420	inner canthus of the eye	1m	12	22.4±3.3	12	0	24.9±0.6	37.17±0.25	gastrointestinal	thermal pill ,HQ CorTemp ® Inc			-0.613	0.689
								room, after 30 min of exercise									37.66±0.38					-1.769	0.613
								room, 30 min after exercise									37.39±0.33					-1.002	0.661
L	L	L	L	L	L	2022	Mah, Aaron James [9]	room	FLIR One	face	10cm	30	28.3 ± 9.4	14	16	23		oral	oral temperature sensor, Welch-Allyn			0.443	1.333
											50cm											0.522	1.334
H	L	L	L	H	H	2019	Thomas, Jacob B. [10]	room	Fluke Corporation	face	0.5 feet	8	39 ±6.08	7	1	95.7 to 98.8°F		gastrointestinal	CorTemp® Ingestible Core Body Temperature Sensor	0.611
H	L	L	L	H	H	2012	Bourlai, Thirimachos [11]	room	FLIR Systems	face	1.5m	6	34.5±9.1	6	0	38.8 ± 1.0	38.3 ±0.7	gastrointestinal	CoreTemp, HQ Inc, Ingestible Core Body Temperature Sensor	0.411		-0.07	1.4
L	L	L	L	L	L	2013	Chan, L. S. [12]	hospital	FLIR Systems ThermaCAM S40	frontal temperature	1m to 5m	1517	45.8	747	770	20 to 27	36.9	core		0.434				38			0.812
										forehead										0.361							0.78
										lateral temperature										0.44							0.815
L	L	L	L	L	L	2021	Adams, Scott [13]	room	IRT1:400×300 pixels	whole face	1.5m	107	35.66±10.09	77	30		36.37 ±0.452	oral	oral thermometer, DT-01B	0.333		0.255
									IRT2:464×348 pixels	inner canthus	1.5m									0.407		-1.902
									IRT3:640×480 pixels	inner canthus	1.5m									0.491		-1.311
H	L	L	L	H	H	2019	Fenemor, Stephen P. [14]	room	Infrared Cameras Incorporated	body skin	1m	11	27 ± 6	5	6	35	34.2 ± 1.0	skin	Thermistor (data logger)	0.61		0.6	0.765
H	L	L	L	H	L	2016	Holm, Clint A. [15]	room	Fluke Corporation，Everett，Washington	maximum frontal skin (MFSK) temperature		10	40.7 ±9.9	10	0			gastrointestinal(core)	Ingestible Core Body Temperature Sensor, HQ Inc., Palmetto, Florida	0.074		1.491	0.984
										maximum side skin (MSSK) temperature										0.337		1.103	0.847
L	L	L	L	L	L	2017	Knobel-Dail, Robin B. [16]	hospital	FLIR corp	skin	30 to 45cm	20	26.9±1.15 weeks(gestational age)	6	14		36.44 ±0.81(range 33.21 to 38.12)	skin	skin temperature probes, Steri-Probe			0
H	L	L	L	H	H	2003	van den Heuvel, CJ [17]	hospital	MMS Med2000 camera	body skin		4	26.8(range 22 to 31)	1	3		range 23.8 to 35.1	skin	Skin thermistors (Steri-Probe type 499B	0.92 to 0.99 varies with individuals		-2.3	0.545
L	L	L	L	L	L	2005	Ng, EYK [18]	hospital	IR ThermaCAM S60 FLIR system	face	2m	502(86 fever and 416 healthy)				25±2		ear	ear thermometer, Braun Thermoscan IRT	0.63				34.6	0.907	0.758
L	L	L	L	L	L	2004	Chan, LS [19]	hospital	FLIR thermovision	the front of the face	1.5m	176 in total (49 hospital inpatients,99 clinic attendees,and 28 healthy volunteers)	51 (range 0.25 to 92) (hospital inpatients)/ 34 (range 2 to 70) (clinic attendees)/39 (range 12 to 56) (healthy volunteers)				36.6± 0.0(oral)	oral	mercury thermometer	0.8				37.5	0.15	0.98
										the ear	0.5m									0.79					0.83	0.88
										the side of the face	1.5m									0.76
U	L	L	L	L	L	2022	Chayabhan Limpabandhu [20]	room	FLIR C3，FLIR Systems, Inc	face	0.6m	119				19.6 to 21.9		skin(core)	A 3M™ Bair Hugger™ temperature monitoring system 370 (SpotOn, 3 M Healthcare, St Paul, MN, USA)	0.321 to 0.364	0.24		0.285
L	L	L	L	L	L	2021	Peter Y. Chan [21]	hospital	Thermal Experts TE-Q1 narrow-angle camera	skin	2.2m	61	67 ± 15.2	35	32	22		bladder	Covidien Mon-A-Therm bladder catheter (Dublin, Ireland)			-7.6	1.77	37.5	0.25	0.892
																		axillary	Welch-Allyn Suretemp Plus non-invasive probe (New York, USA)			-7.52	2.31	37.5	0.273	0.956
																		oral	Welch-Allyn Suretemp Plus non-invasive probe (New York, USA)			-7.87	1.89	37.5	0.75	0.434
									QE1PLUS wide-angle (Daejeon, Korea) camera									bladder	Covidien Mon-A-Therm bladder catheter (Dublin, Ireland)			-11.1	1.826	37.5	0.268	0.832
																		axillary	Welch-Allyn Suretemp Plus non-invasive probe (New York, USA)			-11.1	1.632	37.5	0.9	0.354
																		oral	Welch-Allyn Suretemp Plus non-invasive probe (New York, USA)			-11.2	2.056	37.5	0.765	0.311
U	U	H	L	H	H	2020	Armote Somboonkaew [22]	room	FLIR ONE	face	1.5m	1170						forehead skin	infrared-based digital thermometer (Microlife AG)	0.731				37.5	1	0.926
H	L	H	L	H	H	2020	Matthew J Maley [23]	climate controlled chamber(room)	A320G、FLIR Systems	Index finger skin temperature	1 m	52	20±2	52	0	30.3 ±0.9		index finger skin	skin thermistor, Type EUS-U, Grant Instruments, UK			1.8
H	L	H	L	H	H	2015	Aaron J E Bach [24]	room(rest)	A305sc Infared Camera, FLIR Systems, Wilsonville, Oregon, USA	skin temperature	0.8 to 1.1m	30	25.0±2.9	30	0	24.3 ± 2.5		skin	two conductive devices (thermistors, iButtons)((EU-UU-VL5–0 Thermistors, Grant Instruments, Cambridge, UK; and DS1922L-F50 iButtons, Maxim Intergrated, Sunnyvale, California, USA))			0.83
								room(exercise)														not recorded
L	L	L	L	L	L	2023	Thomas Holder [25]	room	the FLIR C3 Thermal Camera (IR camera) (FLIR, USA).	face	0.6m	119	range 20 to 59	50	69	20	36.9 ±0.37	skin(core)	SpotOn (3M, USA)			0.5	0.556
L	L	L	L	L	L	2010	Line Kessel [26]	room	Fluke Ti25；Fluke，Everett，WA	corneal temperature		3	range 27 to 29	2	1			distal nasal temperature(core)	LS-1400 D Temperature

## Sheet: Reference
[1]	Matsui, T.; Hakozaki, Y.; Suzuki, S.; Usui, T.; Kato, T.; Hasegawa, K.; Sugiyama, Y.; Sugamata, M.; Abe, S. A novel screening method for influenza patients using a newly developed non-contact screening system. J Infect 2010, 60, 271-277, doi:10.1016/j.jinf.2010.01.005.
[2]	Svantner, M.; Lang, V.; Skala, J.; Kohlschutter, T.; Honner, M.; Muzika, L.; Kosova, E. Statistical Study on Human Temperature Measurement by Infrared Thermography. Sensors (Basel) 2022, 22, doi:10.3390/s22218395.
[3]	Unursaikhan, B.; Amarsanaa, G.; Sun, G.; Hashimoto, K.; Purevsuren, O.; Choimaa, L.; Matsui, T. Development of a Novel Vital-Signs-Based Infection Screening Composite-Type Camera With Truncus Motion Removal Algorithm to Detect COVID-19 Within 10 Seconds and Its Clinical Validation. Front Physiol 2022, 13, 905931, doi:10.3389/fphys.2022.905931.
[4]	Wang, Q.; Zhou, Y.; Ghassemi, P.; McBride, D.; Casamento, J.P.; Pfefer, T.J. Infrared Thermography for Measuring Elevated Body Temperature: Clinical Accuracy, Calibration, and Evaluation. Sensors (Basel) 2021, 22, doi:10.3390/s22010215.
[5]	James, C.A.; Richardson, A.J.; Watt, P.W.; Maxwell, N.S. Reliability and validity of skin temperature measurement by telemetry thermistors and a thermal camera during exercise in the heat. J Therm Biol 2014, 45, 141-149, doi:10.1016/j.jtherbio.2014.08.010.
[6]	Negishi, T.; Abe, S.; Matsui, T.; Liu, H.; Kurosawa, M.; Kirimoto, T.; Sun, G. Contactless Vital Signs Measurement System Using RGB-Thermal Image Sensors and Its Clinical Screening Test on Patients with Seasonal Influenza. Sensors (Basel) 2020, 20, doi:10.3390/s20082171.
[7]	Sun, G.; Matsui, T.; Kirimoto, T.; et al. Applications of Infrared Thermography for Noncontact and Noninvasive Mass Screening of Febrile International Travelers at Airport Quarantine Stations. In Application of Infrared to Biomedical Sciences, 2017, 347-358.
[8]	Fernandes, A.A.; Moreira, D.G.; Brito, C.J.; da Silva, C.D.; Sillero-Quintana, M.; Pimenta, E.M.; Bach, A.J.; Garcia, E.S.; Bouzas Marins, J.C. Validity of inner canthus temperature recorded by infrared thermography as a non-invasive surrogate measure for core temperature at rest, during exercise and recovery. J Therm Biol 2016, 62, 50-55, doi:10.1016/j.jtherbio.2016.09.010.
[9]	Mah, A.J.; Ghazi Zadeh, L.; Khoshnam Tehrani, M.; Askari, S.; Gandjbakhche, A.H.; Shadgan, B. Studying the Accuracy and Function of Different Thermometry Techniques for Measuring Body Temperature. Biology (Basel) 2021, 10, doi:10.3390/biology10121327.
[10]	Thomas, J.B.; Pahler, L.; Handy, R.; Thiese, M.S.; Schaefer, C. Pilot study predicting core body temperatures in hot work environments using thermal imagery. Journal of Chemical Health & Safety 2019, 26, 75-83, doi:10.1016/j.jchas.2019.08.001.
[11]	Bourlai, T.; Pryor, R.R.; Suyama, J.; Reis, S.E.; Hostler, D. Use of thermal imagery for estimation of core body temperature during precooling, exertion, and recovery in wildland firefighter protective clothing. Prehosp Emerg Care 2012, 16, 390-399, doi:10.3109/10903127.2012.670689.
[12]	Chan, L.S.; Lo, J.L.; Kumana, C.R.; et al. Utility of Infrared Thermography for Screening Febrile Subjects. Hong Kong Med. J. 2013, 19, 109–115.
[13]	Adams, S.; Bucknall, T.; Kouzani, A. An initial study on the agreement of body temperatures measured by infrared cameras and oral thermometry. Sci Rep 2021, 11, 11901, doi:10.1038/s41598-021-91361-6.
[14]	Fenemor, S.P.; Gill, N.D.; Sims, S.T.; Beaven, C.M.; Driller, M.W. Validity of a Tympanic Thermometer and Thermal Imaging Camera for Measuring Core and Skin Temperature during Exercise in the Heat. Measurement in Physical Education and Exercise Science 2019, 24, 49-55, doi:10.1080/1091367x.2019.1667361.
[15]	Holm, C.A.; Pahler, L.; Thiese, M.S.; Handy, R. Evaluation of physiological strain in hot work areas using thermal imagery. J Therm Biol 2016, 61, 8-15, doi:10.1016/j.jtherbio.2016.07.013.
[16]	Knobel-Dail, R.B.; Holditch-Davis, D.; Sloane, R.; Guenther, B.D.; Katz, L.M. Body temperature in premature infants during the first week of life: Exploration using infrared thermal imaging. J Therm Biol 2017, 69, 118-123, doi:10.1016/j.jtherbio.2017.06.005.
[17]	van den Heuvel, C.J.; Ferguson, S.A.; Dawson, D.; Gilbert, S.S. Comparison of digital infrared thermal imaging (DITI) with contact thermometry: pilot data from a sleep research laboratory. Physiol Meas 2003, 24, 717-725, doi:10.1088/0967-3334/24/3/308.
[18]	Ng, E.Y. Is thermal scanner losing its bite in mass screening of fever due to SARS? Med Phys 2005, 32, 93-97, doi:10.1118/1.1819532.
[19]	Chan, L.S.; Cheung, G.T.; Lauder, I.J.; Kumana, C.R.; Lauder, I.J. Screening for fever by remote-sensing infrared thermographic camera. J Travel Med 2004, 11, 273-279, doi:10.2310/7060.2004.19102.
[20]	Limpabandhu, C.; Hooper, F.S.W.; Li, R.; Tse, Z. Regression model for predicting core body temperature in infrared thermal mass screening. IPEM Transl 2022, 3, 100006, doi:10.1016/j.ipemt.2022.100006.
[21]	Chan, P.Y.; Tay, A.; Chen, D.; Vogrin, S.; McNeil, J.; Hopper, I. Comparison of cutaneous facial temperature using infrared thermography to standard temperature measurement in the critical care setting. J Clin Monit Comput 2022, 36, 1029-1036, doi:10.1007/s10877-021-00731-y.
[22]	Somboonkaew, A.; Vuttivong, S.; Prempree, P.; Amarit, R.; Chanhorm, S.; Chaitavon, K.; Porntheeraphat, S.; Sumriddetchkajorn, S. Temperature-compensated infrared-based low-cost mobile platform module for mass human temperature screening. Appl Opt 2020, 59, E112-E117, doi:10.1364/AO.388313.
[23]	Maley, M.J.; Hunt, A.P.; Bach, A.J.; Eglin, C.M.; Costello, J.T. Infrared cameras overestimate skin temperature during rewarming from cold exposure. J Therm Biol 2020, 91, 102614, doi:10.1016/j.jtherbio.2020.102614.
[24]	Bach, A.J.; Stewart, I.B.; Disher, A.E.; Costello, J.T. A comparison between conductive and infrared devices for measuring mean skin temperature at rest, during exercise in the heat, and recovery. PLoS One 2015, 10, e0117907, doi:10.1371/journal.pone.0117907.
[25]	Holder, T.; Hooper, F.S.W.; Yates, D.; Tse, Z.; Patil, S.; Moussa, A.; Batten, L.; Radhakrishnan, V.; Allison, M.; Hewitt, C.; et al. Clinical accuracy of infrared temperature measurement devices: a comparison against non-invasive core-body temperature. Clin Med (Lond) 2023, 23, 157-163, doi:10.7861/clinmed.2022-0252.
[26]	Kessel, L.; Johnson, L.; Arvidsson, H.; Larsen, M. The relationship between body and ambient temperature and corneal temperature. Invest Ophthalmol Vis Sci 2010, 51, 6593-6597, doi:10.1167/iovs.10-5659.
